# Supplementary material for: Role of Dual-Acquisition Noninvasive Cardiac CT Imaging for the Detection of Vasospastic Angina
Source: J Clin Med. 2023 May 29;12(11):3753. doi: 10.3390/jcm12113753 (PMC10253957; doi:10.3390/jcm12113753)
Supplement: Supplementary file 1 [file jcm-12-03753-s001.zip]

Archive with 1 entries (1 files):
- jcm-2337388-supplementary.pdf
